# Supplementary material for: Effects of Kinesio taping on lower limb biomechanical characteristics during the cutting maneuver in athletes after anterior cruciate ligament reconstruction
Source: PLoS One. 2024 Mar 7;19(3):e0299216. doi: 10.1371/journal.pone.0299216 (PMC10919580; doi:10.1371/journal.pone.0299216)
Supplement: S1 Data — (ZIP) [file pone.0299216.s001.zip]

Archive with 4 entries (3 files):
- Raw date/Coronal plane.xlsx
- Raw date/Horizontal plane.xlsx
- Raw date/Sagittal plane.xlsx
- Raw date/
