# Supplementary material for: Effects of Kinesio taping on lower limb biomechanical characteristics during the cutting maneuver in athletes after anterior cruciate ligament reconstruction
Source: PLoS One. 2024 Mar 7;19(3):e0299216. doi: 10.1371/journal.pone.0299216 (PMC10919580; doi:10.1371/journal.pone.0299216)
Supplement: S1 Data — (ZIP) [file pone.0299216.s001.zip › Raw date/Coronal plane.xlsx]

## Sheet: peak angle
	knee				ankle				hip
	PT	KT	NT		PT	KT	NT		PT	KT	NT
Subject 1	-4.971	-4.553	-6.728		-16.675	-10.209	-15.926		0.848	1.916	0.152
Subject 2	-0.757	-2.219	-2.635		-12.789	-14.317	-15.841		2.217	1.219	2.19
Subject 3	-6.745	-3.406	-6.271		-7.871	-6.448	-10.5		-3.44	-2.848	-6.568
Subject 4	-1.545	-0.36	-0.574		-24.38	-26.038	-24.471		-0.093	-6.144	-5.468
Subject 5	-8.415	-7.804	-7.489		-12.412	-17.926	-16.66		2.743	0.428	5.097
Subject 6	1.165	-0.854	-0.881		-10.77	-14.844	-13.444		0.282	-0.516	0.316
Subject 7	-1.03	-0.223	-0.517		-7.929	-7.815	-3.783		-5.635	-5.087	-6.292
Subject 8	-0.686	-0.107	-1.955		-19.007	-23.779	-23.421		-3.239	-2.869	-0.726
Subject 9	-2.95	-1.905	-2.724		-22.603	-25.72	-20.224		-9.63	-4.768	-3.237
Subject 10	-3.274	-3.553	-3.662		-17.554	-21.716	-16.938		7.076	7.221	8.359
Subject 11	-3.077	-2.953	-4.664		-2.578	-3.546	-7.142		4.166	7.184	1.696
Subject 12	-3.448	-4.572	-4.149		-8.686	-5.207	-7.215		3.453	-2.571	1.779
Subject 13	-3.379	-2.584	-3.924		-5.796	-10.422	-5.492		-4.388	-1.136	0.537
Subject 14	-8.185	-8.914	-10.938		-11.231	-10.624	-14.484		-4.496	0.84	-2.115
Subject 15	-2.797	-2.801	-2.715		-16.139	-14.611	-16.887		0.129	1.789	2.267
Subject 16	-0.323	-0.91	-1.387		-16.422	-13.774	-10.817		0.005	1.227	2.298
Subject 17	-5.663	-5.652	-5.226		-23.473	-22.194	-24.989		5.653	5.332	3.361
Subject 18	-10.873	-8.918	-9.827		-15.677	-15.615	-17.197		1.65	-1.665	-0.51

## Sheet: moment
	knee				ankle				hip
	PT	KT	NT		PT	KT	NT		PT	KT	NT
Subject 1	0.191	0.333	0.462		0.398	0.405	0.511		-0.268	-0.127	-0.122
Subject 2	-0.035	-0.311	-0.04		0.406	0.222	0.311		-0.54	-0.87	-0.535
Subject 3	0.549	0.161	0.447		0.564	0.391	0.48		-0.118	-0.524	-0.276
Subject 4	0.073	0.078	0.13		0.494	0.491	0.528		-0.305	-0.275	-0.136
Subject 5	0.186	0.092	0.416		0.057	0.212	0.246		-0.572	-0.601	-0.631
Subject 6	0.159	0.172	0.164		0.609	0.588	0.462		-0.78	-0.389	-0.392
Subject 7	-0.115	-0.141	-0.169		0.269	0.381	0.293		-0.452	-0.547	-0.551
Subject 8	-0.029	0.061	0.033		0.269	0.274	0.532		-0.64	-0.353	-0.612
Subject 9	0.083	0.118	0.143		0.451	0.442	0.44		-0.344	-0.498	-0.368
Subject 10	0.134	0.2	-0.025		0.511	0.282	0.264		-0.692	-0.435	-0.807
Subject 11	-0.262	-0.3	-0.09		0.266	0.251	0.393		-1.064	-1.089	-0.807
Subject 12	-0.161	0.056	-0.205		0.325	0.438	0.206		-0.719	-0.373	-0.783
Subject 13	-0.057	-0.211	-0.298		0.304	0.328	0.087		-0.773	-0.978	-0.95
Subject 14	0.079	0.137	0.348		0.217	0.275	0.271		-0.547	-0.637	-0.255
Subject 15	0.336	0.087	0.383		0.355	0.478	0.486		-0.166	-0.573	-0.337
Subject 16	-0.152	-0.32	-0.286		0.17	0.095	0.258		-0.671	-0.922	-0.985
Subject 17	0.127	0.184	0.172		0.454	0.474	0.423		-0.739	-0.667	-0.566
Subject 18	0.475	0.344	0.37		0.2	0.522	0.533		-0.629	-0.324	-0.316
