# Supplementary material for: Effects of Kinesio taping on lower limb biomechanical characteristics during the cutting maneuver in athletes after anterior cruciate ligament reconstruction
Source: PLoS One. 2024 Mar 7;19(3):e0299216. doi: 10.1371/journal.pone.0299216 (PMC10919580; doi:10.1371/journal.pone.0299216)
Supplement: S1 Data — (ZIP) [file pone.0299216.s001.zip › Raw date/Horizontal plane.xlsx]

## Sheet: peak angle
	knee				ankle				hip
	PT	KT	NT		PT	KT	NT		PT	KT	NT
Subject 1	8.773	3.399	9.397		-11.745	-14.922	-10.317		-6.847	-9.015	-8.923
Subject 2	-8.732	-4.765	-3.296		-12.64	-19.482	-16.915		-4.87	-6.148	-2.479
Subject 3	9.142	7.584	12.159		-12.226	-12.201	-11.605		-7.317	8.269	-10.32
Subject 4	8.783	3.288	4.268		-19.428	-23.592	-25.15		-15.873	-17.719	-18.663
Subject 5	-3.452	3.253	-5.801		-12.022	-14.125	-13.696		0.836	-0.597	9.652
Subject 6	-7.021	-5.615	-3.572		-16.098	-12.319	-9.518		-4.085	-6.483	-3.444
Subject 7	2.658	4.506	2.079		-9.005	-6.949	-12.421		-13.043	-15.058	-13.544
Subject 8	1.915	0.531	-5.09		-19.403	-18.704	-21.952		-12.23	-6.822	-6.285
Subject 9	3.667	1.392	4.076		-17.315	-15.24	-13.312		-0.998	-2.852	-6.001
Subject 10	-2.519	-2.582	0.476		-14.313	-14.509	-15.499		-8.918	-9.814	-3.27
Subject 11	0.209	-0.569	3.8		-10.908	-9.992	-10.312		-11.134	-10.026	-13.578
Subject 12	5.277	0.445	2.513		-15.473	-10.052	-11.72		-11.591	-18.61	-12.594
Subject 13	-3.761	-2.602	2.128		-17.004	-14.717	-11.464		-7.164	-14.097	-10.516
Subject 14	6.889	7.592	7.315		-12.331	-12.519	-11.285		-12.759	-8.113	-9.336
Subject 15	-2.289	0.58	-2.546		-17.2	-18.858	-17.309		-5.395	-1.517	-3.569
Subject 16	-0.257	1.748	-0.424		-18.229	-20.057	-19.994		-11.802	-10.409	-8.32
Subject 17	3.142	3.094	-0.403		-12.57	-14.403	-14.887		-2.394	-1.698	-4.367
Subject 18	1.01	1.339	3.419		-8.76	-12.38	-7.201		-15.678	-11.023	-12.768

## Sheet: moment
	knee				ankle				hip
	PT	KT	NT		PT	KT	NT		PT	KT	NT
Subject 1	-0.055	-0.08	-0.03		0.231	0.126	0.224		-0.07	-0.088	-0.004
Subject 2	0.089	-0.001	-0.006		0.157	0.15	0.097		0.053	-0.058	0.017
Subject 3	-0.08	-0.035	-0.012		0.045	0.043	0.097		0.029	-0.133	0.007
Subject 4	0.06	0.114	0.047		0.17	0.193	0.131		0.096	-0.169	0.103
Subject 5	-0.026	0.015	0.026		0.07	0.081	0.159		-0.049	-0.029	-0.063
Subject 6	-0.048	-0.045	0.005		0.106	0.051	0.108		0.023	-0.131	-0.073
Subject 7	-0.109	-0.089	-0.032		0.12	0.141	0.043		-0.122	-0.119	-0.025
Subject 8	-0.054	-0.027	-0.064		0.033	0.101	0.142		-0.01	-0.014	-0.02
Subject 9	-0.065	-0.054	-0.029		0.047	0.065	0.127		-0.057	-0.095	-0.035
Subject 10	-0.03	-0.027	-0.028		0.186	0.109	0.137		-0.181	-0.12	-0.188
Subject 11	0.016	0.075	-0.021		0.087	0.075	0.16		0.017	0.122	-0.101
Subject 12	-0.079	-0.07	-0.039		0.069	0.068	0.166		-0.074	-0.073	-0.105
Subject 13	0.039	0.023	0.046		0.127	0.165	0.169		-0.015	-0.048	0.038
Subject 14	-0.004	0.028	-0.071		0.052	0.075	0.048		0.013	0.119	0.001
Subject 15	-0.072	-0.079	-0.004		0.09	0.106	0.189		0.089	0.044	0.079
Subject 16	0.081	0.031	0.086		0.161	0.184	0.184		0.123	-0.004	0.047
Subject 17	-0.019	-0.007	-0.023		0.108	0.117	0.139		-0.105	-0.095	-0.05
Subject 18	-0.148	-0.067	-0.074		0.1	0.049	0.061		-0.022	-0.114	-0.136

## Sheet: vGRF
	PT	KT	NT
Subject 1	1.022	0.897	0.981
Subject 2	1.037	1.037	0.987
Subject 3	1.167	1.007	1.081
Subject 4	0.909	0.878	0.833
Subject 5	0.883	0.924	1.102
Subject 6	1.203	1.072	0.939
Subject 7	1.097	1.13	0.997
Subject 8	1.075	0.974	1.034
Subject 9	1.124	1.011	1.127
Subject 10	1.219	1.034	1.093
Subject 11	0.879	0.804	0.91
Subject 12	1.019	1.034	1.046
Subject 13	1.021	1.037	1.105
Subject 14	1.215	1.319	1.269
Subject 15	1.069	1.132	1.129
Subject 16	0.93	0.954	0.993
Subject 17	1.068	1.078	1.082
Subject 18	1.099	1.054	1.126
