# Supplementary material for: Effects of Kinesio taping on lower limb biomechanical characteristics during the cutting maneuver in athletes after anterior cruciate ligament reconstruction
Source: PLoS One. 2024 Mar 7;19(3):e0299216. doi: 10.1371/journal.pone.0299216 (PMC10919580; doi:10.1371/journal.pone.0299216)
Supplement: S1 Data — (ZIP) [file pone.0299216.s001.zip › Raw date/Sagittal plane.xlsx]

## Sheet: peak angle
	knee				ankle				hip
	PT	KT	NT		PT	KT	NT		PT	KT	NT
Subject 1	35.73	37.106	32.994		8.142	3.921	6.293		19.281	17.425	19.618
Subject 2	19.327	23.911	21.139		3.353	7.132	5.497		32.182	29.127	28.688
Subject 3	42.814	32.974	37.626		4.094	6.637	9.318		34.677	28.978	32.272
Subject 4	17.604	19.91	17.866		4.936	4.03	5.381		11.942	17.448	13.404
Subject 5	25.737	24.836	34.018		2.594	2.512	6.86		17.945	16.566	21.289
Subject 6	29.008	25.738	24.921		4.701	3.989	4.112		38.064	33.72	35.667
Subject 7	34.305	35.074	30.16		10.421	10.033	4.842		32.527	30.248	26.167
Subject 8	23.919	26.829	30.815		7.216	10.217	10.313		25.372	25.673	29.817
Subject 9	29.159	25.922	24.499		7.563	7.866	4.601		30.554	24.582	24.826
Subject 10	27.523	21.525	22.662		8.869	4.781	2.544		24.757	19.723	23.387
Subject 11	23.465	19.096	27.944		3.482	2.24	5.978		33.117	35.038	36.716
Subject 12	27.457	30.119	27.552		11.396	13.109	9.427		20.726	22.284	25.373
Subject 13	21.348	27.417	22.909		2.035	2.106	2.222		20.082	19.914	21.289
Subject 14	16.905	15.473	18.407		4.407	6.242	7.115		32.651	30.041	24.578
Subject 15	27.481	32.726	28.46		9.823	13.092	11.377		17.539	16.697	23.169
Subject 16	21.703	22.234	18.241		4.148	8.256	5.331		29.251	21.941	25.657
Subject 17	20.408	18.278	24.916		6.96	5.247	9.09		15.772	15.858	19.062
Subject 18	33.022	29.621	28.565		6.761	8.359	8.432		32.026	27.101	31.645

## Sheet: moment
	knee				ankle				hip
	PT	KT	NT		PT	KT	NT		PT	KT	NT
Subject 1	-0.188	-0.169	-0.186		-1.225	-1.095	-1.124		-0.296	-0.226	-0.482
Subject 2	-0.73	-0.645	-0.64		-1.151	-1.034	-0.877		-0.688	-0.501	-0.532
Subject 3	-0.572	-0.513	-0.586		-0.744	-0.777	-0.884		-0.667	-0.324	-0.382
Subject 4	-0.34	-0.344	-0.266		-0.991	-0.899	-0.698		-0.649	-0.81	-0.454
Subject 5	-0.239	-0.331	-0.243		-0.856	-0.971	-1.039		-0.305	-0.435	-0.393
Subject 6	-0.225	-0.221	-0.283		-0.841	-0.942	-0.857		-0.577	-0.325	-0.354
Subject 7	-0.418	-0.36	-0.228		-1.041	-1.238	-0.806		-0.234	-0.227	-0.356
Subject 8	-0.207	-0.236	-0.283		-0.821	-0.895	-1.082		-0.285	-0.33	-0.536
Subject 9	-0.108	-0.122	-0.139		-1.141	-0.717	-1.017		-0.536	-0.367	-0.43
Subject 10	-0.195	-0.177	-0.324		-1.483	-1.055	-1.066		-0.285	-0.236	-0.325
Subject 11	-0.188	-0.392	-0.228		-0.848	-0.736	-1.2		-0.529	-0.674	-0.469
Subject 12	-0.147	-0.185	-0.157		-0.886	-1.048	-1.018		-0.327	-0.293	-0.548
Subject 13	-0.231	-0.105	-0.355		-0.885	-1.152	-1.019		-0.504	-0.311	-0.578
Subject 14	-0.461	-0.421	-0.402		-1.162	-0.972	-0.701		-0.599	-0.788	-0.636
Subject 15	-0.275	-0.393	-0.339		-0.856	-1.025	-0.891		-0.522	-0.604	-0.693
Subject 16	-0.165	-0.162	-0.251		-0.857	-1.122	-1.001		-0.658	-0.621	-0.744
Subject 17	-0.094	-0.101	-0.067		-0.78	-0.893	-0.858		-0.248	-0.273	-0.275
Subject 18	-0.407	-0.326	-0.285		-0.682	-0.703	-0.729		-0.192	-0.161	-0.155

## Sheet: power
	knee				ankle				hip
	PT	KT	NT		PT	KT	NT		PT	KT	NT
Subject 1	-0.835	-1.186	-1.052		-4.862	-4.551	-4.874		-0.89	-1.073	-0.631
Subject 2	-1.284	-0.815	-1.024		-6.197	-5.197	-4.397		-0.705	-0.614	-0.656
Subject 3	-1.353	-1.256	-1.478		-3.016	-3.036	-3.778		-1.349	-1.176	-1.072
Subject 4	-0.65	-0.584	-0.678		-3.913	-3.744	-3.221		-0.634	-0.616	-0.609
Subject 5	-0.657	-0.83	-0.765		-5.069	-6.033	-5.602		-0.542	-0.481	-0.633
Subject 6	-0.897	-0.851	-0.801		-5.059	-5.821	-5.367		-0.574	-0.482	-0.426
Subject 7	-1.768	-1.659	-1.547		-5.163	-5.597	-4.412		-0.426	-0.463	-0.516
Subject 8	-1.249	-1.063	-1.194		-5.069	-5.992	-5.695		-1.309	-1.007	-1.386
Subject 9	-0.491	-0.632	-0.409		-6.519	-5.126	-6.48		-1.033	-1.164	-1.008
Subject 10	-0.418	-0.434	-0.473		-5.756	-4.769	-5.692		-0.857	-0.556	-0.707
Subject 11	-0.316	-0.311	-0.343		-4.424	-3.997	-5.261		-0.287	-0.265	-0.368
Subject 12	-0.487	-0.585	-0.601		-5.819	-6.247	-6.789		-0.427	-0.383	-0.335
Subject 13	-0.497	-0.677	-0.483		-6.27	-7.003	-7.634		-0.325	-0.477	-0.327
Subject 14	-0.803	-0.665	-0.69		-6.309	-4.813	-4.591		-1.414	-1.931	-1.53
Subject 15	-1.112	-1.126	-1.025		-6.281	-7.163	-6.875		-1.031	-1.228	-1.075
Subject 16	-0.954	-0.863	-0.775		-5.406	-6.737	-6.335		-0.515	-0.432	-0.369
Subject 17	-0.895	-0.823	-0.923		-4.702	-4.993	-5.984		-1.277	-0.859	-0.626
Subject 18	-0.777	-1.21	-1.043		-2.833	-2.834	-3.161		-0.706	-1.416	-1.062
